# Supplementary material for: Functional Specificity of the Members of the Sos Family of Ras-GEF Activators: Novel Role of Sos2 in Control of Epidermal Stem Cell Homeostasis
Source: Cancers (Basel). 2021 Apr 29;13(9):2152. doi: 10.3390/cancers13092152 (PMC8124217; doi:10.3390/cancers13092152)
Supplement: Supplementary file 1 [file cancers-13-02152-s001.zip]

Archive with 4 entries (3 files):
- supp + wb/
- supp + wb/Original blots.pdf
- supp + wb/Supplementary Figure 1.pdf
- supp + wb/Supplementary Figure 2.pdf
